# Supplementary material for: Characterization of clinical Ralstonia strains and their taxonomic position
Source: Antonie Van Leeuwenhoek. 2021 Aug 31;114(10):1721–33. doi: 10.1007/s10482-021-01637-0 (PMC8448721; doi:10.1007/s10482-021-01637-0)
Supplement: Supplementary file 1 — Supplementary file1 (XLSX 11 kb) [file 10482_2021_1637_MOESM1_ESM.xlsx]

## Sheet: Blad1
Supplementary tabel 1. Strains and whole genome sequences used for building the cgMLST scheme.
species	strain	accession no.	source	genome size (Mb)
ind	FC1138	ASM165393v1	food	5.9
ind	ATCC 49129	ASM166385v1	human infection	5.8
man	SN82F48	ASM95413v1	human infection	4.9
man	SN83A39	ASM162877v1	human	4.8
man	FDAARGOS_410	ASM239348v1	not available	5.2
pic	12J	ASM2020v1	environment	5.0
pic	12D	ASM2342v1	environment	4.8
