# Supplementary material for: Characterization of clinical Ralstonia strains and their taxonomic position
Source: Antonie Van Leeuwenhoek. 2021 Aug 31;114(10):1721–33. doi: 10.1007/s10482-021-01637-0 (PMC8448721; doi:10.1007/s10482-021-01637-0)
Supplement: Supplementary file 2 — Supplementary file2 (XLSX 14 kb) [file 10482_2021_1637_MOESM2_ESM.xlsx]

## Sheet: Blad1
Supplementary tabel 2. Accession nrs of the strains used in the ANIb.
The column group indicates the group in the Anib (Figure 2, Supplementary figure 1).
species	strain	accession no.	source	group
Ralstonia insidiosa	FC1138	ASM165393v1	food	H1
Ralstonia insidiosa	ATCC 49129	ASM166385v1	human infection	H2
Ralstonia insidiosa	CCUG 46789	ASM880140v1	human	H2
Ralstonia mannitolilytica	SN82F48	ASM95413v1	human infection	D1
Ralstonia mannitolilytica	FDAARGOS_410	ASM239348v1	not available	D2
Ralstonia mannitolilytica	SN83A39	ASM162877v1	human	D2
Ralstonia pickettii	12J	ASM2020v1	environment	E1
Ralstonia pickettii	12D	ASM2342v1	environment	E2
Ralstonia pickettii	ATCC 27511	JOVL01	human	E2
Ralstonia pseudosolanacearum	RS 476	ASM359530v1	plant pathogen	A1
Ralstonia pseudosolanacearum	CRMRs218	ASM361297v1	plant pathogen	A2
Ralstonia solanacearum	CQPS-1	ASM222046v1	plant pathogen	A1
Ralstonia solanacearum	EP1	ASM189110v1	plant pathogen	A1
Ralstonia solanacearum	FJAT-1458	ASM188753v1	plant pathogen	A1
Ralstonia solanacearum	FJAT-91	ASM215524v1	plant pathogen	A1
Ralstonia solanacearum	GMI1000	ASM912v1	plant pathogen	A1
Ralstonia solanacearum	HA4-1	ASM399971v1	not available	A1
Ralstonia solanacearum	KACC 10709	ASM170852v1	plant pathogen	A1
Ralstonia solanacearum	OE1-1	ASM187956v1	plant pathogen	A1
Ralstonia solanacearum	RSCM	ASM289428v1	plant pathogen	A1
Ralstonia solanacearum	SEPPX05	ASM216201v1	plant pathogen	A1
Ralstonia solanacearum	SL2330	ASM351522v1	plant pathogen	A1
Ralstonia solanacearum	SL2729	ASM351540v1	plant pathogen	A1
Ralstonia solanacearum	SL3103	ASM351520v1	plant pathogen	A1
Ralstonia solanacearum	SL3300	ASM351562v1	plant pathogen	A1
Ralstonia solanacearum	SL3730	ASM351536v1	plant pathogen	A1
Ralstonia solanacearum	SL3755	ASM351534v1	plant pathogen	A1
Ralstonia solanacearum	SL3822	ASM351560v1	plant pathogen	A1
Ralstonia solanacearum	SL3882	ASM351558v1	plant pathogen	A1
Ralstonia solanacearum	T117	ASM351524v1	plant pathogen	A1
Ralstonia solanacearum	T25	ASM351530v1	plant pathogen	A1
Ralstonia solanacearum	T42	ASM351556v1	plant pathogen	A1
Ralstonia solanacearum	T60	ASM351554v1	plant pathogen	A1
Ralstonia solanacearum	T78	ASM351528v1	plant pathogen	A1
Ralstonia solanacearum	YC40-M	ASM166341v1	food	A1
Ralstonia solanacearum	UW386	ASM608875v1	environment	A3
Ralstonia solanacearum	KACC 10722	ASM158613v1	plant pathogen	B
Ralstonia solanacearum	PSI07	ASM28347v1	plant pathogen	B
Ralstonia solanacearum	SL2064	ASM351544v1	plant pathogen	B
Ralstonia solanacearum	SL2312	ASM351542v1	plant pathogen	B
Ralstonia solanacearum	SL3022	ASM351538v1	plant pathogen	B
Ralstonia solanacearum	SL3175	ASM351518v1	plant pathogen	B
Ralstonia solanacearum	T101	ASM351548v1	plant pathogen	B
Ralstonia solanacearum	T11	ASM351516v1	plant pathogen	B
Ralstonia solanacearum	T12	ASM351532v1	plant pathogen	B
Ralstonia solanacearum	T51	ASM351514v1	plant pathogen	B
Ralstonia solanacearum	T82	ASM351552v1	plant pathogen	B
Ralstonia solanacearum	T95	ASM351550v1	plant pathogen	B
Ralstonia solanacearum	T98	ASM351526v1	plant pathogen	B
Ralstonia solanacearum	K60-1	ASM28581v1	not available	C1
Ralstonia solanacearum	IBSBF1503	ASM158715v1	plant pathogen	C2
Ralstonia solanacearum	Po82	ASM21532v1	plant pathogen	C2
Ralstonia solanacearum	UW163	ASM158713v1	plant pathogen	C2
Ralstonia solanacearum	RS 489	ASM254981v1	plant pathogen	C3
Ralstonia solanacearum	RS 488	ASM250156v1	plant pathogen	C4
Ralstonia solanacearum	UY031	ASM129955v1	plant pathogen	C4
Ralstonia syzygii	R24	PRJNA53879	plant pathogen	B
