# Supplementary material for: Characterization of clinical Ralstonia strains and their taxonomic position
Source: Antonie Van Leeuwenhoek. 2021 Aug 31;114(10):1721–33. doi: 10.1007/s10482-021-01637-0 (PMC8448721; doi:10.1007/s10482-021-01637-0)
Supplement: Supplementary file 3 — Supplementary file3 (XLSX 14 kb) [file 10482_2021_1637_MOESM3_ESM.xlsx]

## Sheet: Blad1
Supplementary tabel 3. Isolate characteristics, WGS statistics, and RAST annotation.
	ID	16-551633	16-535638	16-543498	16-535632	16-535633	16-535634	16-535635	16-545260	16-545261	16-535637	16-543504	16-551631	16-551635	16-543514	16-551632	16-551634	16-551636	16-551637
General data	species based on cgMLST	R. insidiosa	R. mannitolilytica	R. mannitolilytica	R. mannitolilytica	R. mannitolilytica	R. mannitolilytica	R. mannitolilytica	R. mannitolilytica	R. mannitolilytica	R. new spp.	R. pickettii	R. pickettii	R. pickettii	R. pickettii	R. pickettii	R. pickettii	R. pickettii	R. pickettii
	country	the Netherlands	Spain	the Netherlands	Spain	Spain	Spain	Spain	USA	USA	Spain	the Netherlands	the Netherlands	the Netherlands	the Netherlands	the Netherlands	the Netherlands	the Netherlands	the Netherlands
	underlying disease	Cardiomyopathy	CF	Sepsis	CF	CF	CF	CF	CF	CF	CF	Lung infection	Furunkulosis/diabetes	Spondylodiscitis	Lung infection	Prosthetic knee infection	S. aureus pneumonia with extracorporal membrane oxygenation	Influenza pneumonia with extracorporal membrane oxygenation	Prosthetic knee
	source of isolate	Blood	Lung / sputum	Blood	Lung / sputum	Lung / sputum	Lung / sputum	Lung / sputum	Lung / bronchial lavage	Lung / bronchial lavage	Lung / sputum	Blood	Abscess	Spondylodiscitis	Blood	Prosthetic knee (possible contamination)	Blood	Blood	Prosthetic knee (possible contamination)
Sequence characteristics	ANIb group (Fig.2, Supp. Fig.1)	G	D1	D1	D2	D2	D2	D2	D2	D2	F	E1	E1	E1	E2	E2	E2	E2	E2
	total length sequenced (bp)	6385888	4764281	4914938	4872772	4803951	4799635	4906432	5223932	5173305	5676110	5147348	5277215	5115826	5137627	5505392	5248705	5251933	5499105
	number of contigs	100	77	47	40	72	77	64	102	87	117	74	70	85	93	109	91	100	114
	largest contig	253599	437464	475641	730109	330295	351590	381710	272930	272942	359266	440840	506803	506848	271351	258632	369476	283579	289860
	average nucleotide coverage	65	67	61	nd*	57	67	67	49	49	63	47	60	65	57	69	68	56	45
	GC content (%)	63.25	65.60	65.79	65.99	66.00	66.00	65.95	65.72	65.77	63.32	63.78	63.79	63.82	63.75	63.54	63.67	63.53	63.55
	CDS	6288	4673	4730	4683	4613	4628	4723	5137	5033	5420	5044	5154	5009	5080	5508	5208	5222	5498
	RNA	54	54	53	51	52	49	52	51	51	52	50	54	56	52	55	54	51	55
Annotation	Cofactors, Vitamins, Prosthetic Groups, Pigments	220	199	193	197	200	201	204	203	203	219	198	201	203	195	196	203	196	196
	Cell Wall and Capsule	47	28	30	32	36	36	36	36	36	31	43	33	33	32	32	32	34	32
	Virulence, Disease and Defense	171	122	119	111	114	113	90	103	101	133	99	132	109	74	154	124	158	156
	-bacteriocin, ribosomally synthesized antibacterial peptide	1	1	1	1	1	1	1	1	1	1	1	1	1	1	1	1	1	1
	-resistance to antibiotics and toxic compounds	155	107	104	96	96	95	73	85	83	114	83	117	94	59	139	108	142	141
	-invasion and intracellular resistance	15	17	14	14	17	17	16	17	18	15	14	14	15	14	15	14	14
	Potassium metabolism	16	13	13	13	13	13	13	13	13	14	12	12	12	12	12	12	12	12
	Miscellaneous	26	25	25	26	27	27	26	26	26	26	24	25	25	24	26	24	24	24
	Phages, Prophages, Transposable elements, Plasmids	2	7	4	15	3	3	5	8	7	8	12	12	10	9	18	9	12	17
	-phage	2	0	4	15	3	3	5	8	7	1	5	4	2	2	3	4	12	3
	-transposable element	0	7	0	0	0	0	0	0	0	7	7	8	8	7	15	5	0	14
	-plasmid	0	0	0	0	0	0	0	0	0	0	0	0	0	0	0	0	0	0
	Membrane Transport	195	128	187	140	158	159	163	162	161	155	126	132	125	161	191	171	149	193
	Iron acquisition and metabolism	5	4	4	5	5	5	5	6	6	8	4	4	4	4	5	4	5	4
	RNA Metabolism	59	46	50	49	48	49	50	50	51	61	52	54	52	51	56	53	54	55
	Nucleosides and Nucleotides	90	76	77	79	79	79	80	80	80	88	81	79	78	79	82	57	78	82
	Protein Metabolism	220	210	213	207	212	210	208	219	219	226	220	221	223	211	222	219	220	223
	Cell Division and Cell Cycle	0	0	0	0	0	0	0	0	0	0	0	0	0	0	0	0	0	0
	Motility and Chemotaxis	76	64	67	68	64	64	65	65	65	139	64	66	66	64	65	65	67	65
	Regulation and Cell signaling	47	38	40	42	40	40	38	42	42	49	42	46	44	45	50	46	53	50
	Secondary Metabolism	4	4	4	4	4	4	4	4	4	4	4	4	4	4	4	4	4	4
	DNA Metabolism	88	80	81	80	79	80	79	92	92	65	87	86	81	82	92	94	93	92
	Fatty Acids, Lipids, and Isoprenoids	125	126	116	116	118	121	126	117	118	92	110	111	112	109	119	119	109	119
	Nitrogen Metabolism	24	26	27	28	29	28	28	28	28	22	60	59	58	50	51	49	51	53
	Dormancy and Sporulation	3	1	1	1	1	1	1	1	1	1	1	1	1	1	1	1	1	1
	Respiration	149	119	119	119	118	118	118	119	121	132	122	127	130	121	121	119	122	122
	Stress Response	88	76	80	79	79	79	78	82	82	82	84	89	89	85	89	90	91	90
	Metabolism of Aromatic Compounds	91	81	81	92	83	81	82	81	81	84	92	85	85	91	94	103	103	93
	Amino Acids and Derivatives	443	372	359	402	409	405	407	404	405	416	357	367	367	356	361	353	364	360
	Sulfur Metabolism	50	45	45	42	42	42	42	43	43	53	44	44	44	42	42	46	46	42
	Phosphorus Metabolism	36	38	39	37	37	37	37	36	36	38	40	40	39	48	38	36	36	38
	Carbohydrates	234	228	223	225	232	228	237	226	226	213	216	220	220	232	245	236	233	243
