# Supplementary material for: Characterization of clinical Ralstonia strains and their taxonomic position
Source: Antonie Van Leeuwenhoek. 2021 Aug 31;114(10):1721–33. doi: 10.1007/s10482-021-01637-0 (PMC8448721; doi:10.1007/s10482-021-01637-0)
Supplement: Supplementary file 4 — Supplementary file4 (XLS 114 kb) [file 10482_2021_1637_MOESM4_ESM.xls]

## Sheet: Ralstonia_3species_cgMLST_517ge
Supplementary tabel 4. Characteristics of the 517 genes of the Ralstonia cgMLST scheme.
Target	Gene	Note	Product	Abs. Offset	Ref.-seq. len.	Translated
ACS15_RS00010		Derived by automated computational analysis using gene prediction method: Protein Homology.	DNA polymerase III subunit beta	1879	1113	yes
ACS15_RS00015		Derived by automated computational analysis using gene prediction method: Protein Homology.	DNA topoisomerase (ATP-hydrolyzing) subunit B	3132	2538	yes
ACS15_RS00140		Derived by automated computational analysis using gene prediction method: Protein Homology.	amino acid ABC transporter substrate-binding protein	35146	828	yes
ACS15_RS00155		Derived by automated computational analysis using gene prediction method: Protein Homology.	amino acid ABC transporter ATP-binding protein	37420	738	yes
ACS15_RS00235		Derived by automated computational analysis using gene prediction method: Protein Homology.	methionine adenosyltransferase	52909	1191	yes
ACS15_RS00260		Derived by automated computational analysis using gene prediction method: Protein Homology.	orotate phosphoribosyltransferase	58089	678	yes
ACS15_RS00265		Derived by automated computational analysis using gene prediction method: Protein Homology.	exodeoxyribonuclease III	58799	786	yes
ACS15_RS00270		Derived by automated computational analysis using gene prediction method: Protein Homology.	N-acetyl-gamma-glutamyl-phosphate reductase	59710	1014	yes
ACS15_RS00415		Derived by automated computational analysis using gene prediction method: Protein Homology.	glutamine--fructose-6-phosphate transaminase (isomerizing)	89842	1839	yes
ACS15_RS00625		Derived by automated computational analysis using gene prediction method: Protein Homology.	ammonium transporter	131827	1203	yes
ACS15_RS00720		Derived by automated computational analysis using gene prediction method: Protein Homology.	3-hydroxybutyryl-CoA dehydrogenase	154503	855	yes
ACS15_RS00885		Derived by automated computational analysis using gene prediction method: Protein Homology.	acetyl/propionyl/methylcrotonyl-CoA carboxylase subunit alpha	188778	2025	yes
ACS15_RS00890		Derived by automated computational analysis using gene prediction method: Protein Homology.	biotin synthase BioB	191502	1083	yes
ACS15_RS00905		Derived by automated computational analysis using gene prediction method: Protein Homology.	methylcrotonoyl-CoA carboxylase	194377	1608	yes
ACS15_RS00925		Derived by automated computational analysis using gene prediction method: Protein Homology.	butyryl-CoA dehydrogenase	197865	1131	yes
ACS15_RS00955		catalyzes the formation of 3-methylbut-2-enoyl CoA from 3-methylbutanoyl CoA; Derived by automated computational analysis using gene prediction method: Protein Homology.	isovaleryl-CoA dehydrogenase	204609	1182	yes
ACS15_RS00995		Derived by automated computational analysis using gene prediction method: Protein Homology.	arginine--tRNA ligase	211548	1785	yes
ACS15_RS01030		Derived by automated computational analysis using gene prediction method: Protein Homology.	DNA-binding response regulator	217328	633	yes
ACS15_RS01040		Derived by automated computational analysis using gene prediction method: Protein Homology.	methionine synthase	218923	2718	yes
ACS15_RS01050		Derived by automated computational analysis using gene prediction method: Protein Homology.	5-methyltetrahydrofolate--homocysteine methyltransferase	222021	1041	yes
ACS15_RS01265		Derived by automated computational analysis using gene prediction method: Protein Homology.	ferredoxin	263639	330	yes
ACS15_RS01270		involved in the transport of C4-dicarboxylates across the membrane; Derived by automated computational analysis using gene prediction method: Protein Homology.	dicarboxylate/amino acid:cation symporter	264419	1290	yes
ACS15_RS01280		Derived by automated computational analysis using gene prediction method: Protein Homology.	sigma-54-dependent Fis family transcriptional regulator	267851	1317	yes
ACS15_RS01475		indirectly regulates nitrogen metabolism; at high nitrogen levels P-II prevents the phosphorylation of NR-I, the transcriptional activator of the glutamine synthetase gene (glnA); at low nitrogen levels P-II is uridylylated to form PII-UMP and interacts with an adenylyltransferase (GlnE) that activates GlnA; Derived by automated computational analysis using gene prediction method: Protein Homolog…	P-II family nitrogen regulator	304754	339	yes
ACS15_RS01485		Derived by automated computational analysis using gene prediction method: Protein Homology.	glutamate--cysteine ligase	307039	1296	yes
ACS15_RS01495		Derived by automated computational analysis using gene prediction method: Protein Homology.	PTS fructose transporter subunit IIA	309472	456	yes
ACS15_RS01530	gpmA	2,3-bisphosphoglycerate-dependent; catalyzes the interconversion of 2-phosphoglycerate to 3-phosphoglycerate; Derived by automated computational analysis using gene prediction method: Protein Homology.	2,3-diphosphoglycerate-dependent phosphoglycerate mutase	315709	747	yes
ACS15_RS01540		Derived by automated computational analysis using gene prediction method: Protein Homology.	glutaredoxin 3	317074	258	yes
ACS15_RS01545		Derived by automated computational analysis using gene prediction method: Protein Homology.	protein-export chaperone SecB	317482	522	yes
ACS15_RS01580		Derived by automated computational analysis using gene prediction method: Protein Homology.	cytochrome c oxidase subunit I	323601	1605	yes
ACS15_RS01600		Derived by automated computational analysis using gene prediction method: Protein Homology.	twin transmembrane helix small protein	327336	210	yes
ACS15_RS01620		Derived by automated computational analysis using gene prediction method: Protein Homology.	protoheme IX farnesyltransferase	330210	942	yes
ACS15_RS01660		Derived by automated computational analysis using gene prediction method: Protein Homology.	nitrate ABC transporter, permease protein	340002	852	yes
ACS15_RS01665		Derived by automated computational analysis using gene prediction method: Protein Homology.	nitrate ABC transporter substrate-binding protein	340900	1281	yes
ACS15_RS01675		Derived by automated computational analysis using gene prediction method: Protein Homology.	FAA hydrolase family protein	343445	702	yes
ACS15_RS01705		Derived by automated computational analysis using gene prediction method: Protein Homology.	phosphopantetheine adenylyltransferase	349963	504	yes
ACS15_RS01725		Derived by automated computational analysis using gene prediction method: Protein Homology.	50S ribosomal protein L25	352304	627	yes
ACS15_RS01730		catalyzes the formation of 5-phospho-alpha-D-ribose 1-phosphate from D-ribose 5-phosphate and ATP; Derived by automated computational analysis using gene prediction method: Protein Homology.	ribose-phosphate pyrophosphokinase	353083	951	yes
ACS15_RS01790		Derived by automated computational analysis using gene prediction method: Protein Homology.	PTS IIA-like nitrogen-regulatory protein PtsN	365457	456	yes
ACS15_RS01795		Derived by automated computational analysis using gene prediction method: Protein Homology.	ribosome-associated translation inhibitor RaiA	366259	354	yes
ACS15_RS01815		Derived by automated computational analysis using gene prediction method: Protein Homology.	LPS export ABC transporter periplasmic protein LptC	369784	633	yes
ACS15_RS01825		Derived by automated computational analysis using gene prediction method: Protein Homology.	KpsF/GutQ family sugar-phosphate isomerase	371049	984	yes
ACS15_RS01860		Derived by automated computational analysis using gene prediction method: Protein Homology.	excinuclease ABC subunit UvrA	378604	2865	yes
ACS15_RS01865		Derived by automated computational analysis using gene prediction method: Protein Homology.	MFS transporter	381704	1164	yes
ACS15_RS02145		Derived by automated computational analysis using gene prediction method: Protein Homology.	threonine ammonia-lyase, biosynthetic	440189	1521	yes
ACS15_RS02175		Derived by automated computational analysis using gene prediction method: Protein Homology.	DUF3683 domain-containing protein	446703	4026	yes
ACS15_RS02195		Derived by automated computational analysis using gene prediction method: Protein Homology.	bifunctional demethylmenaquinone methyltransferase/2-methoxy-6-polyprenyl-1,4-benzoquinol methylase UbiE	453621	732	yes
ACS15_RS02235		Derived by automated computational analysis using gene prediction method: Protein Homology.	aspartate--tRNA ligase	461708	1827	yes
ACS15_RS02260		Derived by automated computational analysis using gene prediction method: Protein Homology.	TetR/AcrR family transcriptional regulator	468476	591	yes
ACS15_RS02265		Derived by automated computational analysis using gene prediction method: Protein Homology.	acyl-CoA dehydrogenase	469130	1788	yes
ACS15_RS02270		Derived by automated computational analysis using gene prediction method: Protein Homology.	3-hydroxyacyl-CoA dehydrogenase/enoyl-CoA hydratase family protein	471108	2481	yes
ACS15_RS02275		Catalyzes the synthesis of acetoacetyl coenzyme A from two molecules of acetyl coenzyme A. It can also act as a thiolase, catalyzing the reverse reaction and generating two-carbon units from the four-carbon product of fatty acid oxidation; Derived by automated computational analysis using gene prediction method: Protein Homology.	acetyl-CoA C-acyltransferase	473623	1200	yes
ACS15_RS02330		Derived by automated computational analysis using gene prediction method: Protein Homology.	Glu/Leu/Phe/Val dehydrogenase	486323	1302	yes
ACS15_RS02340		with GltIKL is involved in the transport of glutamate and aspartate; Derived by automated computational analysis using gene prediction method: Protein Homology.	amino acid ABC transporter permease	489140	729	yes
ACS15_RS02345		with GltJLPS and GadC for glutamate and GltJLP, DctA and DcuAB for aspartate is involved in the transport of glutamate and aspartate; Derived by automated computational analysis using gene prediction method: Protein Homology.	glutamate/aspartate ABC transporter permease GltK	489886	684	yes
ACS15_RS02350		Derived by automated computational analysis using gene prediction method: Protein Homology.	amino acid ABC transporter ATP-binding protein	490566	735	yes
ACS15_RS02355		Derived by automated computational analysis using gene prediction method: Protein Homology.	class II glutamine amidotransferase	491368	831	yes
ACS15_RS02365		Derived by automated computational analysis using gene prediction method: Protein Homology.	dihydroorotase	493542	1035	yes
ACS15_RS02385		Derived by automated computational analysis using gene prediction method: Protein Homology.	50S ribosomal protein L13	496833	429	yes
ACS15_RS02390		Derived by automated computational analysis using gene prediction method: Protein Homology.	30S ribosomal protein S9	497274	393	yes
ACS15_RS02405		Derived by automated computational analysis using gene prediction method: Protein Homology.	iron-sulfur cluster insertion protein ErpA	499252	375	yes
ACS15_RS02440		Derived by automated computational analysis using gene prediction method: Protein Homology.	Holliday junction branch migration protein RuvA	505372	582	yes
ACS15_RS02450		Derived by automated computational analysis using gene prediction method: Protein Homology.	crossover junction endodeoxyribonuclease RuvC	507237	546	yes
ACS15_RS02455		Derived by automated computational analysis using gene prediction method: Protein Homology.	bifunctional phosphoribosylaminoimidazolecarboxamide formyltransferase/IMP cyclohydrolase PurH	507878	1575	yes
ACS15_RS02465		Derived by automated computational analysis using gene prediction method: Protein Homology.	tRNA dihydrouridine synthase DusB	509778	1071	yes
ACS15_RS02575		Derived by automated computational analysis using gene prediction method: Protein Homology.	glycine--tRNA ligase subunit beta	533029	2103	yes
ACS15_RS02695		Derived by automated computational analysis using gene prediction method: Protein Homology.	pirin family protein	564454	897	yes
ACS15_RS02840		Derived by automated computational analysis using gene prediction method: Protein Homology.	DUF2889 domain-containing protein	593467	627	yes
ACS15_RS02845		Derived by automated computational analysis using gene prediction method: Protein Homology.	ADP-forming succinate--CoA ligase subunit beta	594172	1167	yes
ACS15_RS02850		Derived by automated computational analysis using gene prediction method: Protein Homology.	succinate--CoA ligase subunit alpha	595424	882	yes
ACS15_RS02905		Derived by automated computational analysis using gene prediction method: Protein Homology.	hypothetical protein	607386	441	yes
ACS15_RS02915		Derived by automated computational analysis using gene prediction method: Protein Homology.	zinc-finger domain-containing protein	608959	198	yes
ACS15_RS02940		Derived by automated computational analysis using gene prediction method: Protein Homology.	phosphoglycerate kinase	613580	1212	yes
ACS15_RS02950		Derived by automated computational analysis using gene prediction method: Protein Homology.	fructose-bisphosphate aldolase class II	616363	1065	yes
ACS15_RS02955		Derived by automated computational analysis using gene prediction method: Protein Homology.	phosphoribosylaminoimidazolesuccinocarboxamide synthase	617541	927	yes
ACS15_RS03040		Derived by automated computational analysis using gene prediction method: Protein Homology.	DUF2848 domain-containing protein	638336	678	yes
ACS15_RS03130		Derived by automated computational analysis using gene prediction method: Protein Homology.	S-(hydroxymethyl)glutathione dehydrogenase/class III alcohol dehydrogenase	656833	1107	yes
ACS15_RS03390		Derived by automated computational analysis using gene prediction method: Protein Homology.	co-chaperone GroES	714820	291	yes
ACS15_RS03395		Derived by automated computational analysis using gene prediction method: Protein Homology.	chaperonin GroEL	715223	1644	yes
ACS15_RS03545		Derived by automated computational analysis using gene prediction method: Protein Homology.	chemotaxis protein	742783	2223	yes
ACS15_RS03565		Derived by automated computational analysis using gene prediction method: Protein Homology.	YqgE/AlgH family protein	753737	573	yes
ACS15_RS03575		Derived by automated computational analysis using gene prediction method: Protein Homology.	bifunctional pyr operon transcriptional regulator/uracil phosphoribosyltransferase PyrR	754733	519	yes
ACS15_RS03580		Derived by automated computational analysis using gene prediction method: Protein Homology.	aspartate carbamoyltransferase catalytic subunit	755313	972	yes
ACS15_RS03765		Derived by automated computational analysis using gene prediction method: Protein Homology.	protein-L-isoaspartate O-methyltransferase	793659	711	yes
ACS15_RS03890	gabD	catalyzes the formation of succinate from succinate semialdehyde; NADP dependent; Derived by automated computational analysis using gene prediction method: Protein Homology.	NAD-dependent succinate-semialdehyde dehydrogenase	816782	1509	yes
ACS15_RS04000	glyA	catalyzes the reaction of glycine with 5,10-methylenetetrahydrofolate to form L-serine and tetrahydrofolate; Derived by automated computational analysis using gene prediction method: Protein Homology.	serine hydroxymethyltransferase	839593	1248	yes
ACS15_RS04010		Derived by automated computational analysis using gene prediction method: Protein Homology.	tol-pal system-associated acyl-CoA thioesterase	842101	405	yes
ACS15_RS04035		Derived by automated computational analysis using gene prediction method: Protein Homology.	peptidoglycan-associated lipoprotein Pal	846114	519	yes
ACS15_RS04110		Derived by automated computational analysis using gene prediction method: Protein Homology.	peroxiredoxin	857060	639	yes
ACS15_RS04120		Derived by automated computational analysis using gene prediction method: Protein Homology.	acyl-CoA dehydrogenase	859788	1194	yes
ACS15_RS04310		Derived by automated computational analysis using gene prediction method: Protein Homology.	CoA transferase	897940	1221	yes
ACS15_RS04315		Derived by automated computational analysis using gene prediction method: Protein Homology.	alanine--tRNA ligase	899366	2643	yes
ACS15_RS04370		Derived by automated computational analysis using gene prediction method: Protein Homology.	amino acid ABC transporter substrate-binding protein	914587	846	yes
ACS15_RS04395		Derived by automated computational analysis using gene prediction method: Protein Homology.	3-oxoadipyl-CoA thiolase	918974	1203	yes
ACS15_RS04460		Derived by automated computational analysis using gene prediction method: Protein Homology.	translation initiation factor IF-1	931928	219	yes
ACS15_RS04475		Derived by automated computational analysis using gene prediction method: Protein Homology.	valine--tRNA ligase	934652	2877	yes
ACS15_RS04535		Derived by automated computational analysis using gene prediction method: Protein Homology.	aromatic ring-hydroxylating dioxygenase subunit alpha	951772	1098	yes
ACS15_RS04555		Derived by automated computational analysis using gene prediction method: Protein Homology.	GTP cyclohydrolase I FolE2	956712	807	yes
ACS15_RS04735		involved in the processing of the 5'end of 16S rRNA; Derived by automated computational analysis using gene prediction method: Protein Homology.	ribonuclease G	1003903	1470	yes
ACS15_RS04745		Derived by automated computational analysis using gene prediction method: Protein Homology.	23S rRNA (pseudouridine(1915)-N(3))-methyltransferase RlmH	1006117	471	yes
ACS15_RS04760		Derived by automated computational analysis using gene prediction method: Protein Homology.	oxygen-dependent coproporphyrinogen oxidase	1008026	909	yes
ACS15_RS04765		Derived by automated computational analysis using gene prediction method: Protein Homology.	phosphoribosylamine--glycine ligase	1009081	1269	yes
ACS15_RS04770		Derived by automated computational analysis using gene prediction method: Protein Homology.	YebC/PmpR family DNA-binding transcriptional regulator	1010434	726	yes
ACS15_RS04785		Derived by automated computational analysis using gene prediction method: Protein Homology.	uracil phosphoribosyltransferase	1013303	651	yes
ACS15_RS04790		Derived by automated computational analysis using gene prediction method: Protein Homology.	nitrate reductase	1014017	1485	yes
ACS15_RS04825		Derived by automated computational analysis using gene prediction method: Protein Homology.	BMP family ABC transporter substrate-binding protein	1020778	1161	yes
ACS15_RS04830		Derived by automated computational analysis using gene prediction method: Protein Homology.	ABC transporter permease	1022003	921	yes
ACS15_RS04935		Derived by automated computational analysis using gene prediction method: Protein Homology.	serine/threonine-protein phosphatase	1042002	915	yes
ACS15_RS04940		Derived by automated computational analysis using gene prediction method: Protein Homology.	serine/threonine protein kinase	1043022	1026	yes
ACS15_RS04955		Derived by automated computational analysis using gene prediction method: Protein Homology.	DNA-directed RNA polymerase subunit omega	1045969	204	yes
ACS15_RS05025		Derived by automated computational analysis using gene prediction method: Protein Homology.	class 1 fructose-bisphosphatase	1057595	1017	yes
ACS15_RS05040		NADP-dependent; catalyzes the oxidative decarboxylation of malate to form pyruvate; decarboxylates oxaloacetate; Derived by automated computational analysis using gene prediction method: Protein Homology.	NADP-dependent malic enzyme	1062482	2322	yes
ACS15_RS05060		Derived by automated computational analysis using gene prediction method: Protein Homology.	allantoinase PuuE	1067515	963	yes
ACS15_RS05080		Derived by automated computational analysis using gene prediction method: Protein Homology.	hydroxyisourate hydrolase	1072754	354	yes
ACS15_RS05100		Derived by automated computational analysis using gene prediction method: Protein Homology.	adenosine deaminase	1076934	1038	yes
ACS15_RS05110		Derived by automated computational analysis using gene prediction method: Protein Homology.	xanthine dehydrogenase molybdopterin binding subunit	1079035	2367	yes
ACS15_RS05205		Derived by automated computational analysis using gene prediction method: Protein Homology.	acetolactate synthase 3 catalytic subunit	1098719	1758	yes
ACS15_RS05210		Derived by automated computational analysis using gene prediction method: Protein Homology.	acetolactate synthase small subunit	1100476	492	yes
ACS15_RS05215		Derived by automated computational analysis using gene prediction method: Protein Homology.	ketol-acid reductoisomerase	1101043	1017	yes
ACS15_RS05245		Derived by automated computational analysis using gene prediction method: Protein Homology.	30S ribosomal protein S15	1107908	270	yes
ACS15_RS05250		Derived by automated computational analysis using gene prediction method: Protein Homology.	polyribonucleotide nucleotidyltransferase	1108501	2175	yes
ACS15_RS05280		Derived by automated computational analysis using gene prediction method: Protein Homology.	NADH-quinone oxidoreductase subunit A	1114455	360	yes
ACS15_RS05285		The point of entry for the majority of electrons that traverse the respiratory chain eventually resulting in the reduction of oxygen; Derived by automated computational analysis using gene prediction method: Protein Homology.	NADH-quinone oxidoreductase subunit B	1114821	483	yes
ACS15_RS05295		Catalyzes the transfer of electrons from NADH to quinone; Derived by automated computational analysis using gene prediction method: Protein Homology.	NADH-quinone oxidoreductase subunit D	1115921	1254	yes
ACS15_RS05300		Derived by automated computational analysis using gene prediction method: Protein Homology.	NADH-quinone oxidoreductase subunit NuoE	1117283	501	yes
ACS15_RS05305		part of NADH-ubiquinone oxidoreductase complex I; shuttles electrons from NADH, via FMN and iron-sulfur (Fe-S) centers, to quinones in the respiratory chain; NuoF is part of the soluble NADH dehydrogenase fragment, which represents the electron input part of NADH dehydrogenase; Derived by automated computational analysis using gene prediction method: Protein Homology.	NADH oxidoreductase (quinone) subunit F	1117784	1296	yes
ACS15_RS05315		Derived by automated computational analysis using gene prediction method: Protein Homology.	NADH-quinone oxidoreductase subunit NuoH	1121452	1065	yes
ACS15_RS05320		Derived by automated computational analysis using gene prediction method: Protein Homology.	NADH-quinone oxidoreductase subunit I	1122537	492	yes
ACS15_RS05330		Derived by automated computational analysis using gene prediction method: Protein Homology.	NADH-quinone oxidoreductase subunit K	1123837	312	yes
ACS15_RS05340		Derived by automated computational analysis using gene prediction method: Protein Homology.	NADH-quinone oxidoreductase subunit M	1126261	1467	yes
ACS15_RS05400		Derived by automated computational analysis using gene prediction method: Protein Homology.	urea ABC transporter ATP-binding protein UrtD	1138812	852	yes
ACS15_RS05415		Derived by automated computational analysis using gene prediction method: Protein Homology.	urease subunit gamma	1141409	303	yes
ACS15_RS05430		Derived by automated computational analysis using gene prediction method: Protein Homology.	urease subunit alpha	1142696	1719	yes
ACS15_RS05475		Derived by automated computational analysis using gene prediction method: Protein Homology.	acyl-CoA dehydrogenase	1151389	1263	yes
ACS15_RS05580		Derived by automated computational analysis using gene prediction method: Protein Homology.	aconitate hydratase AcnA	1174724	2706	yes
ACS15_RS05605		catalyzes the oxidation of malate to oxaloacetate; Derived by automated computational analysis using gene prediction method: Protein Homology.	malate dehydrogenase	1181119	990	yes
ACS15_RS05615		Derived by automated computational analysis using gene prediction method: Protein Homology.	succinate dehydrogenase, cytochrome b556 subunit	1183532	411	yes
ACS15_RS05640		Derived by automated computational analysis using gene prediction method: Protein Homology.	citrate (Si)-synthase	1187302	1302	yes
ACS15_RS05645		Derived by automated computational analysis using gene prediction method: Protein Homology.	3-isopropylmalate dehydratase large subunit	1188819	1410	yes
ACS15_RS05650		Derived by automated computational analysis using gene prediction method: Protein Homology.	3-isopropylmalate dehydratase small subunit	1190252	651	yes
ACS15_RS05655		Derived by automated computational analysis using gene prediction method: Protein Homology.	3-isopropylmalate dehydrogenase	1190942	1071	yes
ACS15_RS05665		Derived by automated computational analysis using gene prediction method: Protein Homology.	aspartate-semialdehyde dehydrogenase	1192355	1104	yes
ACS15_RS05685		Derived by automated computational analysis using gene prediction method: Protein Homology.	tryptophan synthase subunit beta	1198508	1194	yes
ACS15_RS05690		Derived by automated computational analysis using gene prediction method: Protein Homology.	site-specific DNA-methyltransferase	1199718	819	yes
ACS15_RS05820		catalyzes the formation of fumarate from malate; Derived by automated computational analysis using gene prediction method: Protein Homology.	fumarate hydratase	1223562	1524	yes
ACS15_RS05835		Derived by automated computational analysis using gene prediction method: Protein Homology.	acetate--CoA ligase	1227109	1983	yes
ACS15_RS06115		catalyzes production of carbamoyl phosphate from bicarbonate and glutamine in pyrimidine and arginine biosynthesis pathways; forms an octamer composed of four CarAB dimers; Derived by automated computational analysis using gene prediction method: Protein Homology.	carbamoyl-phosphate synthase small subunit	1289634	1137	yes
ACS15_RS06120		Derived by automated computational analysis using gene prediction method: Protein Homology.	leucine efflux protein LeuE	1290792	675	yes
ACS15_RS06125	carB	four CarB-CarA dimers form the carbamoyl phosphate synthetase holoenzyme that catalyzes the production of carbamoyl phosphate; CarB is responsible for the amidotransferase activity; Derived by automated computational analysis using gene prediction method: Protein Homology.	carbamoyl-phosphate synthase large subunit	1291483	3246	yes
ACS15_RS06180		Derived by automated computational analysis using gene prediction method: Protein Homology.	phosphate ABC transporter ATP-binding protein PstB	1304920	792	yes
ACS15_RS07045		Derived by automated computational analysis using gene prediction method: Protein Homology.	CBS domain-containing protein	1482147	456	yes
ACS15_RS07080		Derived by automated computational analysis using gene prediction method: Protein Homology.	CoA transferase subunit A	1489811	702	yes
ACS15_RS07085		Derived by automated computational analysis using gene prediction method: Protein Homology.	CoA transferase subunit B	1490523	636	yes
ACS15_RS07100		Derived by automated computational analysis using gene prediction method: Protein Homology.	RidA family protein	1492999	369	yes
ACS15_RS07115		Derived by automated computational analysis using gene prediction method: Protein Homology.	threonine--tRNA ligase	1496097	1908	yes
ACS15_RS07125		Derived by automated computational analysis using gene prediction method: Protein Homology.	50S ribosomal protein L35	1498739	198	yes
ACS15_RS07130		Derived by automated computational analysis using gene prediction method: Protein Homology.	50S ribosomal protein L20	1498965	357	yes
ACS15_RS07135		Derived by automated computational analysis using gene prediction method: Protein Homology.	phenylalanine--tRNA ligase subunit alpha	1499453	1035	yes
ACS15_RS07140		Derived by automated computational analysis using gene prediction method: Protein Homology.	phenylalanine--tRNA ligase subunit beta	1500554	2430	yes
ACS15_RS07265		Derived by automated computational analysis using gene prediction method: Protein Homology.	bifunctional methylenetetrahydrofolate dehydrogenase/methenyltetrahydrofolate cyclohydrolase FolD	1523474	870	yes
ACS15_RS07280		Derived by automated computational analysis using gene prediction method: Protein Homology.	pyruvate dehydrogenase (acetyl-transferring), homodimeric type	1527983	2691	yes
ACS15_RS07305		Derived by automated computational analysis using gene prediction method: Protein Homology.	phasin family protein	1536015	579	yes
ACS15_RS07455		catalyzes the formation of 3-hydroxybutyryl-CoA from acetoacetyl-CoA in polyhydroxyalkanoate synthesis; Derived by automated computational analysis using gene prediction method: Protein Homology.	3-ketoacyl-ACP reductase	1565052	741	yes
ACS15_RS07460		Derived by automated computational analysis using gene prediction method: Protein Homology.	polyhydroxyalkanoate synthesis repressor PhaR	1566199	555	yes
ACS15_RS07470	rimO	catalyzes the methylthiolation of an aspartic acid residue of the S12 protein of the 30S ribosomal subunit; Derived by automated computational analysis using gene prediction method: Protein Homology.	30S ribosomal protein S12 methylthiotransferase RimO	1568029	1362	yes
ACS15_RS07475		Derived by automated computational analysis using gene prediction method: Protein Homology.	acetyl-CoA C-acyltransferase	1569490	1185	yes
ACS15_RS07500		Derived by automated computational analysis using gene prediction method: Protein Homology.	transcription-repair coupling factor	1574950	3432	yes
ACS15_RS07530		Derived by automated computational analysis using gene prediction method: Protein Homology.	two-component system response regulator OmpR	1583002	723	yes
ACS15_RS07560		Derived by automated computational analysis using gene prediction method: Protein Homology.	AcrB/AcrD/AcrF family protein	1589597	3120	yes
ACS15_RS07675		Derived by automated computational analysis using gene prediction method: Protein Homology.	trigger factor	1620827	1344	yes
ACS15_RS07680		Derived by automated computational analysis using gene prediction method: Protein Homology.	ATP-dependent Clp endopeptidase proteolytic subunit ClpP	1622200	648	yes
ACS15_RS07685		Derived by automated computational analysis using gene prediction method: Protein Homology.	ATP-dependent Clp protease ATP-binding subunit ClpX	1623026	1275	yes
ACS15_RS07690		Derived by automated computational analysis using gene prediction method: Protein Homology.	endopeptidase La	1624470	2421	yes
ACS15_RS07745		Derived by automated computational analysis using gene prediction method: Protein Homology.	phosphoribosylformylglycinamidine synthase	1635813	4089	yes
ACS15_RS07785		Derived by automated computational analysis using gene prediction method: Protein Homology.	ABC transporter permease	1647412	1269	yes
ACS15_RS07790		Derived by automated computational analysis using gene prediction method: Protein Homology.	ABC transporter substrate-binding protein	1648778	1041	yes
ACS15_RS07795		Derived by automated computational analysis using gene prediction method: Protein Homology.	ABC transporter ATP-binding protein	1649875	1089	yes
ACS15_RS07830		Derived by automated computational analysis using gene prediction method: Protein Homology.	hypothetical protein	1658061	981	yes
ACS15_RS07835		Derived by automated computational analysis using gene prediction method: Protein Homology.	peptidyl-prolyl cis-trans isomerase	1659336	798	yes
ACS15_RS07850		Derived by automated computational analysis using gene prediction method: Protein Homology.	peptide-methionine (R)-S-oxide reductase	1661078	387	yes
ACS15_RS07865		Derived by automated computational analysis using gene prediction method: Protein Homology.	branched-chain amino acid ABC transporter substrate-binding protein	1665391	1257	yes
ACS15_RS07870		Derived by automated computational analysis using gene prediction method: Protein Homology.	branched-chain amino acid ABC transporter permease	1666773	948	yes
ACS15_RS07905		Derived by automated computational analysis using gene prediction method: Protein Homology.	3-hydroxyacyl-CoA dehydrogenase	1675568	2082	yes
ACS15_RS07915		Derived by automated computational analysis using gene prediction method: Protein Homology.	acetyl-CoA C-acyltransferase	1678384	1179	yes
ACS15_RS08050		Derived by automated computational analysis using gene prediction method: Protein Homology.	ABC transporter substrate-binding protein	1704488	1044	yes
ACS15_RS08300		Derived by automated computational analysis using gene prediction method: Protein Homology.	benzoate 1,2-dioxygenase small subunit	1756014	489	yes
ACS15_RS08315		Derived by automated computational analysis using gene prediction method: Protein Homology.	muconolactone delta-isomerase	1758866	291	yes
ACS15_RS08320		Derived by automated computational analysis using gene prediction method: Protein Homology.	muconate cycloisomerase	1759196	1110	yes
ACS15_RS08355		Derived by automated computational analysis using gene prediction method: Protein Homology.	xanthine dehydrogenase family protein molybdopterin-binding subunit	1769176	2379	yes
ACS15_RS08635		Derived by automated computational analysis using gene prediction method: Protein Homology.	ABC-F family ATPase	1825344	1623	yes
ACS15_RS08650		Derived by automated computational analysis using gene prediction method: Protein Homology.	6-carboxytetrahydropterin synthase QueD	1828589	477	yes
ACS15_RS08655		Derived by automated computational analysis using gene prediction method: Protein Homology.	7-carboxy-7-deazaguanine synthase	1829141	639	yes
ACS15_RS09065		Derived by automated computational analysis using gene prediction method: Protein Homology.	glutamine-hydrolyzing GMP synthase	1906933	1620	yes
ACS15_RS09075		Derived by automated computational analysis using gene prediction method: Protein Homology.	IMP dehydrogenase	1909230	1464	yes
ACS15_RS09100		Derived by automated computational analysis using gene prediction method: Protein Homology.	SsrA-binding protein SmpB	1913436	447	yes
ACS15_RS09115		catalyzes the formation of phosphoenolpyruvate from pyruvate; Derived by automated computational analysis using gene prediction method: Protein Homology.	phosphoenolpyruvate synthase	1915460	2388	yes
ACS15_RS09200		Derived by automated computational analysis using gene prediction method: Protein Homology.	ribosome-recycling factor	1935136	561	yes
ACS15_RS09205		Derived by automated computational analysis using gene prediction method: Protein Homology.	UMP kinase	1935874	711	yes
ACS15_RS09215		Derived by automated computational analysis using gene prediction method: Protein Homology.	30S ribosomal protein S2	1938031	744	yes
ACS15_RS09270		Derived by automated computational analysis using gene prediction method: Protein Homology.	succinyldiaminopimelate transaminase	1956024	1200	yes
ACS15_RS09275		Derived by automated computational analysis using gene prediction method: Protein Homology.	2,3,4,5-tetrahydropyridine-2,6-dicarboxylate N-succinyltransferase	1957266	828	yes
ACS15_RS09290		Derived by automated computational analysis using gene prediction method: Protein Homology.	succinyl-diaminopimelate desuccinylase	1958933	1152	yes
ACS15_RS09325		Derived by automated computational analysis using gene prediction method: Protein Homology.	glutathione ABC transporter permease GsiC	1965249	924	yes
ACS15_RS09350		Derived by automated computational analysis using gene prediction method: Protein Homology.	ATP-binding cassette domain-containing protein	1971956	1938	yes
ACS15_RS09410		Derived by automated computational analysis using gene prediction method: Protein Homology.	acyl-CoA-binding protein	1984523	270	yes
ACS15_RS09425		Derived by automated computational analysis using gene prediction method: Protein Homology.	malate synthase A	1986955	1581	yes
ACS15_RS09430		Derived by automated computational analysis using gene prediction method: Protein Homology.	haloacid dehalogenase type II	1988605	699	yes
ACS15_RS09465		Derived by automated computational analysis using gene prediction method: Protein Homology.	isocitrate lyase	1995081	1308	yes
ACS15_RS09510		Derived by automated computational analysis using gene prediction method: Protein Homology.	sulfate ABC transporter ATP-binding protein	2005558	1110	yes
ACS15_RS09535		Derived by automated computational analysis using gene prediction method: Protein Homology.	transporter	2010391	216	yes
ACS15_RS09600		Derived by automated computational analysis using gene prediction method: Protein Homology.	ATP-dependent chaperone ClpB	2025637	2589	yes
ACS15_RS09635		Derived by automated computational analysis using gene prediction method: Protein Homology.	threonine synthase	2033870	1446	yes
ACS15_RS09640		catalyzes the formation of L-aspartate 4-semialdehyde from L-homoserine; Derived by automated computational analysis using gene prediction method: Protein Homology.	homoserine dehydrogenase	2035326	1326	yes
ACS15_RS09645		Derived by automated computational analysis using gene prediction method: Protein Homology.	pyridoxal phosphate-dependent aminotransferase	2036753	1242	yes
ACS15_RS09665		Derived by automated computational analysis using gene prediction method: Protein Homology.	DegT/DnrJ/EryC1/StrS aminotransferase family protein	2040875	1161	yes
ACS15_RS09680		Derived by automated computational analysis using gene prediction method: Protein Homology.	bifunctional UDP-4-keto-pentose/UDP-xylose synthase	2043981	1059	yes
ACS15_RS09715		Derived by automated computational analysis using gene prediction method: Protein Homology.	DUF47 domain-containing protein	2051241	627	yes
ACS15_RS09730		Derived by automated computational analysis using gene prediction method: Protein Homology.	30S ribosomal protein S18	2054026	288	yes
ACS15_RS09740		Derived by automated computational analysis using gene prediction method: Protein Homology.	30S ribosomal protein S6	2054685	369	yes
ACS15_RS09750		Derived by automated computational analysis using gene prediction method: Protein Homology.	ferredoxin--NADP reductase	2056278	777	yes
ACS15_RS09840	nusA	modifies transcription through interactions with RNA polymerase affecting elongation, readthrough, termination, and antitermination; Derived by automated computational analysis using gene prediction method: Protein Homology.	transcription termination/antitermination protein NusA	2076321	1476	yes
ACS15_RS09845		Derived by automated computational analysis using gene prediction method: Protein Homology.	ribosome maturation factor RimP	2077793	489	yes
ACS15_RS09900		Derived by automated computational analysis using gene prediction method: Protein Homology.	cytochrome-c oxidase, cbb3-type subunit I	2087199	1458	yes
ACS15_RS09925		Derived by automated computational analysis using gene prediction method: Protein Homology.	dihydrolipoyl dehydrogenase	2093745	1437	yes
ACS15_RS09930		Derived by automated computational analysis using gene prediction method: Protein Homology.	2-oxoglutarate dehydrogenase complex dihydrolipoyllysine-residue succinyltransferase	2095249	1260	yes
ACS15_RS09935		Derived by automated computational analysis using gene prediction method: Protein Homology.	2-oxoglutarate dehydrogenase E1 component	2096652	2865	yes
ACS15_RS09950		with UgpABC is involved in uptake of glycerol-3-phosphate; Derived by automated computational analysis using gene prediction method: Protein Homology.	sn-glycerol-3-phosphate ABC transporter permease UgpE	2101684	849	yes
ACS15_RS09960		Derived by automated computational analysis using gene prediction method: Protein Homology.	sn-glycerol-3-phosphate ABC transporter substrate-binding protein UgpB	2103508	1317	yes
ACS15_RS09990		Derived by automated computational analysis using gene prediction method: Protein Homology.	type I glutamate--ammonia ligase	2109915	1416	yes
ACS15_RS10035		Derived by automated computational analysis using gene prediction method: Protein Homology.	Fe(2+)-trafficking protein	2122580	276	yes
ACS15_RS10140		Derived by automated computational analysis using gene prediction method: Protein Homology.	RNA-binding protein Hfq	2146913	240	yes
ACS15_RS10180		Derived by automated computational analysis using gene prediction method: Protein Homology.	23S rRNA (adenine(2503)-C(2))-methyltransferase RlmN	2155457	1152	yes
ACS15_RS10185		Derived by automated computational analysis using gene prediction method: Protein Homology.	nucleoside-diphosphate kinase	2156652	426	yes
ACS15_RS10280		Derived by automated computational analysis using gene prediction method: Protein Homology.	YbaB/EbfC family nucleoid-associated protein	2175279	348	yes
ACS15_RS10310		Derived by automated computational analysis using gene prediction method: Protein Homology.	transcription termination factor Rho	2185316	1263	yes
ACS15_RS10335		Derived by automated computational analysis using gene prediction method: Protein Homology.	type B 50S ribosomal protein L31	2191757	261	yes
ACS15_RS10405		Derived by automated computational analysis using gene prediction method: Protein Homology.	enoyl-[acyl-carrier-protein] reductase FabI	2206210	795	yes
ACS15_RS10520		catalyzes the formation of 4-phospho-L-aspartate from L-aspartate and ATP, in Bacillus, lysine sensitive; regulated by response to starvation; Derived by automated computational analysis using gene prediction method: Protein Homology.	aspartate kinase	2237106	1251	yes
ACS15_RS10550		Derived by automated computational analysis using gene prediction method: Protein Homology.	peptidyl-prolyl cis-trans isomerase	2244171	573	yes
ACS15_RS10635		Derived by automated computational analysis using gene prediction method: Protein Homology.	peptidylprolyl isomerase	2261239	528	yes
ACS15_RS10655		Derived by automated computational analysis using gene prediction method: Protein Homology.	4-hydroxy-tetrahydrodipicolinate synthase	2265751	885	yes
ACS15_RS10665		Derived by automated computational analysis using gene prediction method: Protein Homology.	tryptophan--tRNA ligase	2267329	1203	yes
ACS15_RS10715		Derived by automated computational analysis using gene prediction method: Protein Homology.	gamma carbonic anhydrase family protein	2276074	528	yes
ACS15_RS10735		Derived by automated computational analysis using gene prediction method: Protein Homology.	phosphopyruvate hydratase	2278620	1284	yes
ACS15_RS10745		Derived by automated computational analysis using gene prediction method: Protein Homology.	3-deoxy-8-phosphooctulonate synthase	2280324	855	yes
ACS15_RS10775		Derived by automated computational analysis using gene prediction method: Protein Homology.	circularly permuted type 2 ATP-grasp protein	2286713	1482	yes
ACS15_RS10815		Derived by automated computational analysis using gene prediction method: Protein Homology.	ferredoxin family protein	2297138	327	yes
ACS15_RS11040		Derived by automated computational analysis using gene prediction method: Protein Homology.	GTPase Era	2342627	939	yes
ACS15_RS11045		Derived by automated computational analysis using gene prediction method: Protein Homology.	ribonuclease III	2343574	771	yes
ACS15_RS11060		Derived by automated computational analysis using gene prediction method: Protein Homology.	elongation factor 4	2345692	1800	yes
ACS15_RS11085		Derived by automated computational analysis using gene prediction method: Protein Homology.	RNA polymerase sigma factor RpoE	2351443	600	yes
ACS15_RS11100		Derived by automated computational analysis using gene prediction method: Protein Homology.	acyl carrier protein	2353996	240	yes
ACS15_RS11125		Derived by automated computational analysis using gene prediction method: Protein Homology.	50S ribosomal protein L32	2358416	180	yes
ACS15_RS11225		Derived by automated computational analysis using gene prediction method: Protein Homology.	lysine--tRNA ligase	2379899	1548	yes
ACS15_RS11260		Derived by automated computational analysis using gene prediction method: Protein Homology.	iron-sulfur cluster assembly protein IscA	2385897	321	yes
ACS15_RS11270		Derived by automated computational analysis using gene prediction method: Protein Homology.	IscS subfamily cysteine desulfurase	2386713	1218	yes
ACS15_RS11315		Derived by automated computational analysis using gene prediction method: Protein Homology.	aspartate/tyrosine/aromatic aminotransferase	2399415	1197	yes
ACS15_RS11320		Derived by automated computational analysis using gene prediction method: Protein Homology.	polyhydroxyalkanoate depolymerase	2400817	1272	yes
ACS15_RS11370		Derived by automated computational analysis using gene prediction method: Protein Homology.	MoxR family ATPase	2410245	882	yes
ACS15_RS11385		Derived by automated computational analysis using gene prediction method: Protein Homology.	VWA domain-containing protein	2412102	1176	yes
ACS15_RS11445		Derived by automated computational analysis using gene prediction method: Protein Homology.	molecular chaperone HtpG	2421698	1923	yes
ACS15_RS11465		Derived by automated computational analysis using gene prediction method: Protein Homology.	RidA family protein	2427049	471	yes
ACS15_RS11545		Derived by automated computational analysis using gene prediction method: Protein Homology.	type IIA DNA topoisomerase subunit B	2450531	1986	yes
ACS15_RS11585		Derived by automated computational analysis using gene prediction method: Protein Homology.	hypothetical protein	2459723	189	yes
ACS15_RS11615		Derived by automated computational analysis using gene prediction method: Protein Homology.	thymidylate synthase	2467190	795	yes
ACS15_RS11670		Derived by automated computational analysis using gene prediction method: Protein Homology.	50S ribosomal protein L19	2476499	387	yes
ACS15_RS11685		Derived by automated computational analysis using gene prediction method: Protein Homology.	30S ribosomal protein S16	2478465	255	yes
ACS15_RS11725		catalyzes the oxidative deamination of D-amino acids; Derived by automated computational analysis using gene prediction method: Protein Homology.	D-amino acid dehydrogenase small subunit	2485017	1290	yes
ACS15_RS11745		Derived by automated computational analysis using gene prediction method: Protein Homology.	electron transfer flavoprotein subunit alpha	2490842	936	yes
ACS15_RS11750		Derived by automated computational analysis using gene prediction method: Protein Homology.	electron transfer flavoprotein subunit beta/FixA family protein	2491827	750	yes
ACS15_RS11820		Derived by automated computational analysis using gene prediction method: Protein Homology.	30S ribosomal protein S1	2505644	1689	yes
ACS15_RS11865		Derived by automated computational analysis using gene prediction method: Protein Homology.	OmpA family protein	2518009	654	yes
ACS15_RS12075		Derived by automated computational analysis using gene prediction method: Protein Homology.	sulfurtransferase TusA family protein	2572454	228	yes
ACS15_RS12225		Derived by automated computational analysis using gene prediction method: Protein Homology.	serine--tRNA ligase	2606532	1317	yes
ACS15_RS12250		Derived by automated computational analysis using gene prediction method: Protein Homology.	thioredoxin-disulfide reductase	2613102	957	yes
ACS15_RS12265		indirectly regulates nitrogen metabolism; at high nitrogen levels P-II prevents the phosphorylation of NR-I, the transcriptional activator of the glutamine synthetase gene (glnA); at low nitrogen levels P-II is uridylylated to form PII-UMP and interacts with an adenylyltransferase (GlnE) that activates GlnA; Derived by automated computational analysis using gene prediction method: Protein Homolog…	P-II family nitrogen regulator	2615566	339	yes
ACS15_RS12290		catalyzes the hydrolysis of pyrophosphate to phosphate; Derived by automated computational analysis using gene prediction method: Protein Homology.	inorganic diphosphatase	2620030	528	yes
ACS15_RS12355		Derived by automated computational analysis using gene prediction method: Protein Homology.	argininosuccinate lyase	2636743	1428	yes
ACS15_RS12360		Derived by automated computational analysis using gene prediction method: Protein Homology.	lysine decarboxylase	2638363	2280	yes
ACS15_RS12365		Derived by automated computational analysis using gene prediction method: Protein Homology.	dCTP deaminase	2640707	567	yes
ACS15_RS12400		Derived by automated computational analysis using gene prediction method: Protein Homology.	formate dehydrogenase	2645528	3009	yes
ACS15_RS12430		Derived by automated computational analysis using gene prediction method: Protein Homology.	iron-sulfur cluster carrier protein ApbC	2653167	1089	yes
ACS15_RS12440		Derived by automated computational analysis using gene prediction method: Protein Homology.	methionine--tRNA ligase	2655384	2070	yes
ACS15_RS12465		Derived by automated computational analysis using gene prediction method: Protein Homology.	segregation/condensation protein A	2664323	882	yes
ACS15_RS12470		Derived by automated computational analysis using gene prediction method: Protein Homology.	pantoate--beta-alanine ligase	2665256	852	yes
ACS15_RS12595		Derived by automated computational analysis using gene prediction method: Protein Homology.	leucyl aminopeptidase	2687106	1509	yes
ACS15_RS12645		Derived by automated computational analysis using gene prediction method: Protein Homology.	sulfate adenylyltransferase subunit CysD	2697126	951	yes
ACS15_RS12665		Derived by automated computational analysis using gene prediction method: Protein Homology.	sulfite exporter TauE/SafE family protein	2701259	774	yes
ACS15_RS12755		catalyzes the formation of 3,6-dideoxy-D-glycero-D-glycero-4-hexulose; Derived by automated computational analysis using gene prediction method: Protein Homology.	CDP-6-deoxy-delta-3,4-glucoseen reductase	2717841	1050	yes
ACS15_RS12760		Derived by automated computational analysis using gene prediction method: Protein Homology.	acetylornithine transaminase	2719162	1188	yes
ACS15_RS12770		Derived by automated computational analysis using gene prediction method: Protein Homology.	ABC transporter ATP-binding protein	2720966	717	yes
ACS15_RS12775		Derived by automated computational analysis using gene prediction method: Protein Homology.	ABC transporter ATP-binding protein	2721699	777	yes
ACS15_RS12785		Derived by automated computational analysis using gene prediction method: Protein Homology.	branched-chain amino acid ABC transporter permease	2723627	936	yes
ACS15_RS12790		Derived by automated computational analysis using gene prediction method: Protein Homology.	branched-chain amino acid ABC transporter substrate-binding protein	2724793	1209	yes
ACS15_RS12980		Derived by automated computational analysis using gene prediction method: Protein Homology.	50S ribosomal protein L28	2761472	234	yes
ACS15_RS12985		Derived by automated computational analysis using gene prediction method: Protein Homology.	50S ribosomal protein L33	2761720	171	yes
ACS15_RS13045		Derived by automated computational analysis using gene prediction method: Protein Homology.	isoleucine--tRNA ligase	2775812	2880	yes
ACS15_RS13070		catalyzes the formation of dUMP from dUTP; Derived by automated computational analysis using gene prediction method: Protein Homology.	deoxyuridine 5'-triphosphate nucleotidohydrolase	2782319	447	yes
ACS15_RS13075		Derived by automated computational analysis using gene prediction method: Protein Homology.	ATP-dependent Clp protease ATP-binding subunit ClpA	2782970	2289	yes
ACS15_RS13080		Derived by automated computational analysis using gene prediction method: Protein Homology.	ATP-dependent Clp protease adaptor ClpS	2785255	327	yes
ACS15_RS13165		Derived by automated computational analysis using gene prediction method: Protein Homology.	NADP-dependent isocitrate dehydrogenase	2799834	1251	yes
ACS15_RS13340		Derived by automated computational analysis using gene prediction method: Protein Homology.	GntP family permease	2837625	1401	yes
ACS15_RS13360		Derived by automated computational analysis using gene prediction method: Protein Homology.	HU family DNA-binding protein	2842135	285	yes
ACS15_RS13425		SodB; iron binding; present under aerobic and anaerobic conditions; destroys free radicals; Derived by automated computational analysis using gene prediction method: Protein Homology.	superoxide dismutase	2851898	579	yes
ACS15_RS13435		Derived by automated computational analysis using gene prediction method: Protein Homology.	MotA/TolQ/ExbB proton channel family protein	2855150	621	yes
ACS15_RS13450		Derived by automated computational analysis using gene prediction method: Protein Homology.	Trm112 family protein	2857363	189	yes
ACS15_RS13460		Derived by automated computational analysis using gene prediction method: Protein Homology.	adenylate kinase	2858726	669	yes
ACS15_RS13535		Derived by automated computational analysis using gene prediction method: Protein Homology.	YajQ family cyclic di-GMP-binding protein	2873438	486	yes
ACS15_RS13550		Derived by automated computational analysis using gene prediction method: Protein Homology.	pyrimidine/purine nucleoside phosphorylase	2876221	318	yes
ACS15_RS13555		Derived by automated computational analysis using gene prediction method: Protein Homology.	argininosuccinate synthase	2876571	1338	yes
ACS15_RS13560		Derived by automated computational analysis using gene prediction method: Protein Homology.	ornithine carbamoyltransferase	2877985	927	yes
ACS15_RS13580		Derived by automated computational analysis using gene prediction method: Protein Homology.	transglutaminase	2881878	846	yes
ACS15_RS13640		Derived by automated computational analysis using gene prediction method: Protein Homology.	phosphoribosylformylglycinamidine cyclo-ligase	2891546	1050	yes
ACS15_RS13755		Derived by automated computational analysis using gene prediction method: Protein Homology.	urocanate hydratase	2914729	1719	yes
ACS15_RS13800		Derived by automated computational analysis using gene prediction method: Protein Homology.	NAD kinase	2925719	939	yes
ACS15_RS13850		Derived by automated computational analysis using gene prediction method: Protein Homology.	metalloprotease TldD	2944256	1464	yes
ACS15_RS13855		Derived by automated computational analysis using gene prediction method: Protein Homology.	3-deoxy-7-phosphoheptulonate synthase	2946106	1080	yes
ACS15_RS13870		Derived by automated computational analysis using gene prediction method: Protein Homology.	FAD-binding protein	2949022	1419	yes
ACS15_RS13910		Derived by automated computational analysis using gene prediction method: Protein Homology.	VOC family protein	2957685	396	yes
ACS15_RS13930		Derived by automated computational analysis using gene prediction method: Protein Homology.	type IV pilus twitching motility protein PilT	2960292	1140	yes
ACS15_RS13935		Derived by automated computational analysis using gene prediction method: Protein Homology.	type IV pilus twitching motility protein PilT	2961497	1044	yes
ACS15_RS13960		Derived by automated computational analysis using gene prediction method: Protein Homology.	DNA starvation/stationary phase protection protein	2968040	501	yes
ACS15_RS14250		Derived by automated computational analysis using gene prediction method: Protein Homology.	tRNA guanosine(34) transglycosylase Tgt	3039228	1152	yes
ACS15_RS14265		Derived by automated computational analysis using gene prediction method: Protein Homology.	protein translocase subunit SecF	3042909	972	yes
ACS15_RS14300		Derived by automated computational analysis using gene prediction method: Protein Homology.	adenylosuccinate lyase	3050469	1380	yes
ACS15_RS14340		Derived by automated computational analysis using gene prediction method: Protein Homology.	aspartate 1-decarboxylase	3060832	363	yes
ACS15_RS14345		Derived by automated computational analysis using gene prediction method: Protein Homology.	NAD(P) transhydrogenase subunit alpha	3061273	330	yes
ACS15_RS14385		Derived by automated computational analysis using gene prediction method: Protein Homology.	membrane protein	3071330	423	yes
ACS15_RS14390		Derived by automated computational analysis using gene prediction method: Protein Homology.	glutamate-5-semialdehyde dehydrogenase	3071831	1281	yes
ACS15_RS14405		Derived by automated computational analysis using gene prediction method: Protein Homology.	leucine--tRNA ligase	3074837	2634	yes
ACS15_RS14420		Derived by automated computational analysis using gene prediction method: Protein Homology.	ferric iron uptake transcriptional regulator	3079389	432	yes
ACS15_RS14430		Derived by automated computational analysis using gene prediction method: Protein Homology.	type I glyceraldehyde-3-phosphate dehydrogenase	3081259	999	yes
ACS15_RS14435		Derived by automated computational analysis using gene prediction method: Protein Homology.	transketolase	3082335	2016	yes
ACS15_RS14440		Derived by automated computational analysis using gene prediction method: Protein Homology.	galactonate dehydratase	3084473	1149	yes
ACS15_RS14480		Derived by automated computational analysis using gene prediction method: Protein Homology.	2-dehydro-3-deoxygalactonokinase	3092681	1020	yes
ACS15_RS14510		Derived by automated computational analysis using gene prediction method: Protein Homology.	barnase inhibitor	3097975	615	yes
ACS15_RS14520		Derived by automated computational analysis using gene prediction method: Protein Homology.	NADP-dependent malic enzyme	3099496	2346	yes
ACS15_RS14550		Derived by automated computational analysis using gene prediction method: Protein Homology.	magnesium and cobalt transport protein CorA	3105760	963	yes
ACS15_RS14610		Derived by automated computational analysis using gene prediction method: Protein Homology.	acetyl-CoA carboxylase biotin carboxylase subunit	3117003	1368	yes
ACS15_RS14630		Derived by automated computational analysis using gene prediction method: Protein Homology.	carbohydrate kinase family protein	3121603	936	yes
ACS15_RS14725		Catalyzes the rate-limiting step in dNTP synthesis; Derived by automated computational analysis using gene prediction method: Protein Homology.	ribonucleotide-diphosphate reductase subunit beta	3141415	1206	yes
ACS15_RS14730		Derived by automated computational analysis using gene prediction method: Protein Homology.	ribonucleoside-diphosphate reductase subunit alpha	3142756	2976	yes
ACS15_RS14745		Derived by automated computational analysis using gene prediction method: Protein Homology.	phospholipase C, phosphocholine-specific	3148677	2151	yes
ACS15_RS14775		Derived by automated computational analysis using gene prediction method: Protein Homology.	signal recognition particle protein	3156631	1425	yes
ACS15_RS14780		Derived by automated computational analysis using gene prediction method: Protein Homology.	hypoxanthine-guanine phosphoribosyltransferase	3158110	552	yes
ACS15_RS14820		Derived by automated computational analysis using gene prediction method: Protein Homology.	50S ribosomal protein L27	3166297	261	yes
ACS15_RS14825		Derived by automated computational analysis using gene prediction method: Protein Homology.	50S ribosomal protein L21	3166595	312	yes
ACS15_RS14830		Derived by automated computational analysis using gene prediction method: Protein Homology.	octaprenyl diphosphate synthase	3167246	930	yes
ACS15_RS14845		Derived by automated computational analysis using gene prediction method: Protein Homology.	type IV-A pilus assembly ATPase PilB	3169981	1728	yes
ACS15_RS14865		Derived by automated computational analysis using gene prediction method: Protein Homology.	cell division protein ZapD	3174681	759	yes
ACS15_RS14880		Derived by automated computational analysis using gene prediction method: Protein Homology.	DUF815 domain-containing protein	3176098	885	yes
ACS15_RS14890		Derived by automated computational analysis using gene prediction method: Protein Homology.	preprotein translocase subunit SecA	3178332	2805	yes
ACS15_RS14915		Derived by automated computational analysis using gene prediction method: Protein Homology.	cell division protein FtsZ	3185013	1203	yes
ACS15_RS14920		Derived by automated computational analysis using gene prediction method: Protein Homology.	cell division protein FtsA	3186368	1233	yes
ACS15_RS14955		Derived by automated computational analysis using gene prediction method: Protein Homology.	phospho-N-acetylmuramoyl-pentapeptide- transferase	3194972	1170	yes
ACS15_RS14980		Derived by automated computational analysis using gene prediction method: Protein Homology.	16S rRNA (cytosine(1402)-N(4))-methyltransferase RsmH	3201281	960	yes
ACS15_RS14985		Derived by automated computational analysis using gene prediction method: Protein Homology.	division/cell wall cluster transcriptional repressor MraZ	3202250	429	yes
ACS15_RS15015		activates fatty acids by binding to coenzyme A; Derived by automated computational analysis using gene prediction method: Protein Homology.	long-chain-fatty-acid--CoA ligase	3208083	1710	yes
ACS15_RS15145		Derived by automated computational analysis using gene prediction method: Protein Homology.	Co2+/Mg2+ efflux protein ApaG	3240944	375	yes
ACS15_RS15150		Derived by automated computational analysis using gene prediction method: Protein Homology.	ribulose-phosphate 3-epimerase	3241461	726	yes
ACS15_RS15160		Derived by automated computational analysis using gene prediction method: Protein Homology.	anthranilate synthase component I	3243273	1536	yes
ACS15_RS15165		Derived by automated computational analysis using gene prediction method: Protein Homology.	aminodeoxychorismate/anthranilate synthase component II	3244826	570	yes
ACS15_RS15175		Derived by automated computational analysis using gene prediction method: Protein Homology.	anthranilate phosphoribosyltransferase	3245843	1038	yes
ACS15_RS15180	trpC	involved in tryptophan biosynthesis; amino acid biosynthesis; converts 1-(2-carboxyphenylamino)-1-deoxy-D-ribulose 5-phosphate to C(1)-(3-indolyl)-glycerol 3-phosphate and carbon dioxide and water; Derived by automated computational analysis using gene prediction method: Protein Homology.	indole-3-glycerol phosphate synthase TrpC	3246894	804	yes
ACS15_RS15210		Derived by automated computational analysis using gene prediction method: Protein Homology.	DsbC family protein	3254697	756	yes
ACS15_RS15255		Derived by automated computational analysis using gene prediction method: Protein Homology.	redox-regulated ATPase YchF	3261813	1095	yes
ACS15_RS15295		Derived by automated computational analysis using gene prediction method: Protein Homology.	glutamyl-tRNA reductase	3270414	1308	yes
ACS15_RS15315		Derived by automated computational analysis using gene prediction method: Protein Homology.	Grx4 family monothiol glutaredoxin	3274521	312	yes
ACS15_RS15360		Derived by automated computational analysis using gene prediction method: Protein Homology.	energy-dependent translational throttle protein EttA	3282455	1668	yes
ACS15_RS15380		Derived by automated computational analysis using gene prediction method: Protein Homology.	cytochrome o ubiquinol oxidase subunit I	3286440	1980	yes
ACS15_RS15640		Derived by automated computational analysis using gene prediction method: Protein Homology.	glutathione S-transferase	3340036	612	yes
ACS15_RS15650		Derived by automated computational analysis using gene prediction method: Protein Homology.	cytochrome bc complex cytochrome b subunit	3341578	1401	yes
ACS15_RS15655		Derived by automated computational analysis using gene prediction method: Protein Homology.	ubiquinol-cytochrome c reductase iron-sulfur subunit	3342981	609	yes
ACS15_RS15695		Derived by automated computational analysis using gene prediction method: Protein Homology.	ABC transporter substrate-binding protein	3351777	1107	yes
ACS15_RS15700		Derived by automated computational analysis using gene prediction method: Protein Homology.	iron ABC transporter permease	3352972	1812	yes
ACS15_RS15740		Derived by automated computational analysis using gene prediction method: Protein Homology.	imidazole glycerol phosphate synthase subunit HisF	3358831	777	yes
ACS15_RS15745		Derived by automated computational analysis using gene prediction method: Protein Homology.	1-(5-phosphoribosyl)-5-((5- phosphoribosylamino)methylideneamino)imidazole-4- carboxamide isomerase	3359644	744	yes
ACS15_RS15760		Derived by automated computational analysis using gene prediction method: Protein Homology.	imidazoleglycerol-phosphate dehydratase	3361783	591	yes
ACS15_RS15770		Derived by automated computational analysis using gene prediction method: Protein Homology.	histidinol dehydrogenase	3363518	1329	yes
ACS15_RS15775		Derived by automated computational analysis using gene prediction method: Protein Homology.	ATP phosphoribosyltransferase	3364843	690	yes
ACS15_RS15785		Derived by automated computational analysis using gene prediction method: Protein Homology.	BolA family transcriptional regulator	3366916	237	yes
ACS15_RS15790		Derived by automated computational analysis using gene prediction method: Protein Homology.	ABC transporter permease	3367211	789	yes
ACS15_RS15835	gltD	glutamate synthase is composed of subunits alpha and beta; beta subunit is a flavin adenine dinucleotide-NADPH dependent oxidoreductase; provides electrons to the alpha subunit, which binds L-glutamine and 2-oxoglutarate and forms L-glutamate; Derived by automated computational analysis using gene prediction method: Protein Homology.	glutamate synthase subunit beta	3374803	1464	yes
ACS15_RS15895		Derived by automated computational analysis using gene prediction method: Protein Homology.	pilus assembly protein PilM	3391013	1086	yes
ACS15_RS15980		Derived by automated computational analysis using gene prediction method: Protein Homology.	50S ribosomal protein L17	3409590	396	yes
ACS15_RS15985		Derived by automated computational analysis using gene prediction method: Protein Homology.	DNA-directed RNA polymerase subunit alpha	3410127	981	yes
ACS15_RS15995		Derived by automated computational analysis using gene prediction method: Protein Homology.	30S ribosomal protein S4	3411349	624	yes
ACS15_RS16000		Derived by automated computational analysis using gene prediction method: Protein Homology.	30S ribosomal protein S11	3412175	402	yes
ACS15_RS16005		Derived by automated computational analysis using gene prediction method: Protein Homology.	30S ribosomal protein S13	3412601	366	yes
ACS15_RS16010		Derived by automated computational analysis using gene prediction method: Protein Homology.	50S ribosomal protein L36	3412988	117	yes
ACS15_RS16015		Derived by automated computational analysis using gene prediction method: Protein Homology.	translation initiation factor IF-1	3413135	219	yes
ACS15_RS16020		Derived by automated computational analysis using gene prediction method: Protein Homology.	preprotein translocase subunit SecY	3413382	1323	yes
ACS15_RS16025		Derived by automated computational analysis using gene prediction method: Protein Homology.	50S ribosomal protein L15	3414761	432	yes
ACS15_RS16030		Derived by automated computational analysis using gene prediction method: Protein Homology.	50S ribosomal protein L30	3415211	183	yes
ACS15_RS16035		Derived by automated computational analysis using gene prediction method: Protein Homology.	30S ribosomal protein S5	3415416	519	yes
ACS15_RS16040		Derived by automated computational analysis using gene prediction method: Protein Homology.	50S ribosomal protein L18	3415956	357	yes
ACS15_RS16045		Derived by automated computational analysis using gene prediction method: Protein Homology.	50S ribosomal protein L6	3416324	534	yes
ACS15_RS16050		Derived by automated computational analysis using gene prediction method: Protein Homology.	30S ribosomal protein S8	3416870	396	yes
ACS15_RS16055		Derived by automated computational analysis using gene prediction method: Protein Homology.	30S ribosomal protein S14	3417293	306	yes
ACS15_RS16060		Derived by automated computational analysis using gene prediction method: Protein Homology.	50S ribosomal protein L5	3417608	543	yes
ACS15_RS16065		Derived by automated computational analysis using gene prediction method: Protein Homology.	50S ribosomal protein L24	3418177	309	yes
ACS15_RS16070		Derived by automated computational analysis using gene prediction method: Protein Homology.	50S ribosomal protein L14	3418497	369	yes
ACS15_RS16075		Derived by automated computational analysis using gene prediction method: Protein Homology.	30S ribosomal protein S17	3419134	270	yes
ACS15_RS16080		Derived by automated computational analysis using gene prediction method: Protein Homology.	50S ribosomal protein L29	3419400	195	yes
ACS15_RS16085		Derived by automated computational analysis using gene prediction method: Protein Homology.	50S ribosomal protein L16	3419607	417	yes
ACS15_RS16090		Derived by automated computational analysis using gene prediction method: Protein Homology.	30S ribosomal protein S3	3420026	798	yes
ACS15_RS16095		Derived by automated computational analysis using gene prediction method: Protein Homology.	50S ribosomal protein L22	3420833	330	yes
ACS15_RS16100		Derived by automated computational analysis using gene prediction method: Protein Homology.	30S ribosomal protein S19	3421172	276	yes
ACS15_RS16105		Derived by automated computational analysis using gene prediction method: Protein Homology.	50S ribosomal protein L2	3421469	831	yes
ACS15_RS16110		Derived by automated computational analysis using gene prediction method: Protein Homology.	50S ribosomal protein L23	3422302	315	yes
ACS15_RS16115		Derived by automated computational analysis using gene prediction method: Protein Homology.	50S ribosomal protein L4	3422613	621	yes
ACS15_RS16120		Derived by automated computational analysis using gene prediction method: Protein Homology.	50S ribosomal protein L3	3423245	654	yes
ACS15_RS16125		Derived by automated computational analysis using gene prediction method: Protein Homology.	30S ribosomal protein S10	3424185	312	yes
ACS15_RS16140		Derived by automated computational analysis using gene prediction method: Protein Homology.	30S ribosomal protein S7	3428184	471	yes
ACS15_RS16145		Derived by automated computational analysis using gene prediction method: Protein Homology.	30S ribosomal protein S12	3428854	378	yes
ACS15_RS16220		Derived by automated computational analysis using gene prediction method: Protein Homology.	DNA-directed RNA polymerase subunit beta	3452204	4107	yes
ACS15_RS16225		Derived by automated computational analysis using gene prediction method: Protein Homology.	50S ribosomal protein L7/L12	3456783	375	yes
ACS15_RS16235		Derived by automated computational analysis using gene prediction method: Protein Homology.	50S ribosomal protein L1	3458099	696	yes
ACS15_RS16240		Derived by automated computational analysis using gene prediction method: Protein Homology.	50S ribosomal protein L11	3458797	432	yes
ACS15_RS16320		Derived by automated computational analysis using gene prediction method: Protein Homology.	ABC transporter ATP-binding protein	3471796	1119	yes
ACS15_RS16330		Derived by automated computational analysis using gene prediction method: Protein Homology.	sugar ABC transporter permease	3474007	891	yes
ACS15_RS16345		Derived by automated computational analysis using gene prediction method: Protein Homology.	carbohydrate ABC transporter substrate-binding protein	3476197	1737	yes
ACS15_RS16575		Derived by automated computational analysis using gene prediction method: Protein Homology.	GNAT family N-acetyltransferase	3530659	696	yes
ACS15_RS16610		Derived by automated computational analysis using gene prediction method: Protein Homology.	4-hydroxyphenylpyruvate dioxygenase	3535005	1107	yes
ACS15_RS16705		Catalyzes the ferredoxin-dependent oxidative decarboxylation of arylpyruvates; Derived by automated computational analysis using gene prediction method: Protein Homology.	indolepyruvate ferredoxin oxidoreductase family protein	3554954	3561	yes
ACS15_RS16890		Derived by automated computational analysis using gene prediction method: Protein Homology.	hypothetical protein	3598037	456	yes
ACS15_RS16895		Derived by automated computational analysis using gene prediction method: Protein Homology.	thiosulfate oxidation carrier complex protein SoxZ	3598512	312	yes
ACS15_RS16985		Derived by automated computational analysis using gene prediction method: Protein Homology.	GntR family transcriptional regulator	3612837	696	yes
ACS15_RS17010		Derived by automated computational analysis using gene prediction method: Protein Homology.	glyoxylate carboligase	3616077	1776	yes
ACS15_RS17040		Derived by automated computational analysis using gene prediction method: Protein Homology.	ATP-dependent DNA helicase Rep	3625172	2121	yes
ACS15_RS17055		Derived by automated computational analysis using gene prediction method: Protein Homology.	glycine cleavage system aminomethyltransferase GcvT	3630587	1128	yes
ACS15_RS17065		Derived by automated computational analysis using gene prediction method: Protein Homology.	glycine dehydrogenase (aminomethyl-transferring)	3632222	2940	yes
ACS15_RS17095		Derived by automated computational analysis using gene prediction method: Protein Homology.	glutamate--cysteine ligase	3643128	1134	yes
ACS15_RS17190		Derived by automated computational analysis using gene prediction method: Protein Homology.	F0F1 ATP synthase subunit epsilon	3669031	417	yes
ACS15_RS17195		Derived by automated computational analysis using gene prediction method: Protein Homology.	F0F1 ATP synthase subunit beta	3669549	1404	yes
ACS15_RS17200		Produces ATP from ADP in the presence of a proton gradient across the membrane. The gamma chain is a regulatory subunit; Derived by automated computational analysis using gene prediction method: Protein Homology.	F0F1 ATP synthase subunit gamma	3670995	876	yes
ACS15_RS17205		Derived by automated computational analysis using gene prediction method: Protein Homology.	F0F1 ATP synthase subunit alpha	3671948	1542	yes
ACS15_RS17210		Derived by automated computational analysis using gene prediction method: Protein Homology.	F0F1 ATP synthase subunit delta	3673552	537	yes
ACS15_RS17215		Derived by automated computational analysis using gene prediction method: Protein Homology.	F0F1 ATP synthase subunit B	3674091	471	yes
ACS15_RS17220		Derived by automated computational analysis using gene prediction method: Protein Homology.	F0F1 ATP synthase subunit C	3674668	267	yes
ACS15_RS17225		Derived by automated computational analysis using gene prediction method: Protein Homology.	F0F1 ATP synthase subunit A	3675018	882	yes
ACS15_RS17240		Derived by automated computational analysis using gene prediction method: Protein Homology.	ParA family protein	3677957	786	yes
ACS15_RS17330		Derived by automated computational analysis using gene prediction method: Protein Homology.	branched-chain amino acid ABC transporter permease	3693274	885	yes
ACS15_RS17335		Derived by automated computational analysis using gene prediction method: Protein Homology.	ABC transporter permease	3694239	1209	yes
ACS15_RS17340		Derived by automated computational analysis using gene prediction method: Protein Homology.	ABC transporter ATP-binding protein	3695524	741	yes
ACS15_RS17345		Derived by automated computational analysis using gene prediction method: Protein Homology.	ABC transporter ATP-binding protein	3696340	771	yes
ACS15_RS17405		Derived by automated computational analysis using gene prediction method: Protein Homology.	4a-hydroxytetrahydrobiopterin dehydratase	3710775	306	yes
ACS15_RS17430		Derived by automated computational analysis using gene prediction method: Protein Homology.	HU family DNA-binding protein	3715044	279	yes
ACS15_RS17465		Derived by automated computational analysis using gene prediction method: Protein Homology.	septum site-determining protein MinD	3722459	819	yes
ACS15_RS17470		Derived by automated computational analysis using gene prediction method: Protein Homology.	cell division topological specificity factor	3723293	255	yes
ACS15_RS17490		Derived by automated computational analysis using gene prediction method: Protein Homology.	polyphosphate kinase 2	3727391	900	yes
ACS15_RS17650		Derived by automated computational analysis using gene prediction method: Protein Homology.	K(+)-transporting ATPase subunit F	3758557	90	yes
ACS15_RS17655		Derived by automated computational analysis using gene prediction method: Protein Homology.	potassium-transporting ATPase subunit KdpA	3758666	1773	yes
ACS15_RS17835		Derived by automated computational analysis using gene prediction method: Protein Homology.	(S)-ureidoglycine aminohydrolase	3801227	837	yes
ACS15_RS18060		Derived by automated computational analysis using gene prediction method: Protein Homology.	adenosylhomocysteinase	3846285	1425	yes
ACS15_RS18170		Derived by automated computational analysis using gene prediction method: Protein Homology.	zinc metalloprotease HtpX	3868571	861	yes
ACS15_RS18235		Derived by automated computational analysis using gene prediction method: Protein Homology.	rod shape-determining protein MreD	3886683	513	yes
ACS15_RS18245		Derived by automated computational analysis using gene prediction method: Protein Homology.	rod shape-determining protein	3888480	1044	yes
ACS15_RS18270	gatB	allows the formation of correctly charged Asn-tRNA(Asn) or Gln-tRNA(Gln) through the transamidation of misacylated Asp-tRNA(Asn) or Glu-tRNA(Gln) in organisms which lack either or both of asparaginyl-tRNA or glutaminyl-tRNA synthetases; reaction takes place in the presence of glutamine and ATP through an activated phospho-Asp-tRNA(Asn) or phospho-Glu-tRNA; Derived by automated computational analy…	Asp-tRNA(Asn)/Glu-tRNA(Gln) amidotransferase subunit GatB	3893627	1467	yes
ACS15_RS18310		Derived by automated computational analysis using gene prediction method: Protein Homology.	GTP-binding protein	3902211	1077	yes
ACS15_RS18335		Derived by automated computational analysis using gene prediction method: Protein Homology.	ATP-dependent protease ATPase subunit HslU	3907967	1332	yes
ACS15_RS18435		Derived by automated computational analysis using gene prediction method: Protein Homology.	carbon starvation protein A	3926815	2055	yes
ACS15_RS18465		Derived by automated computational analysis using gene prediction method: Protein Homology.	phosphoenolpyruvate carboxykinase (GTP)	3934347	1869	yes
ACS15_RS18470		Derived by automated computational analysis using gene prediction method: Protein Homology.	D-2-hydroxyacid dehydrogenase family protein	3936651	1029	yes
ACS15_RS18515		Derived by automated computational analysis using gene prediction method: Protein Homology.	multidrug efflux RND transporter permease subunit	3949902	3153	yes
ACS15_RS18525		Derived by automated computational analysis using gene prediction method: Protein Homology.	30S ribosomal protein S21	3954797	213	yes
ACS15_RS18590		Derived by automated computational analysis using gene prediction method: Protein Homology.	membrane protein insertase YidC	3964858	1656	yes
ACS15_RS18605		Derived by automated computational analysis using gene prediction method: Protein Homology.	50S ribosomal protein L34	3967329	135	yes
ACS15_RS18655	fliA	sigma factors are initiation factors that promote the attachment of RNA polymerase to specific initiation sites and are then released; this sigma factor directs late flagellar biosynthesis genes; Derived by automated computational analysis using gene prediction method: Protein Homology.	RNA polymerase sigma factor FliA	12115	762	yes
ACS15_RS18730		Derived by automated computational analysis using gene prediction method: Protein Homology.	fumarate reductase/succinate dehydrogenase flavoprotein subunit	24345	1725	yes
ACS15_RS19025		catalyzes the formation of spermidine from putrescine and S-adenosylmethioninamine; Derived by automated computational analysis using gene prediction method: Protein Homology.	polyamine aminopropyltransferase	89720	1578	yes
ACS15_RS19255		Derived by automated computational analysis using gene prediction method: Protein Homology.	GbsR/MarR family transcriptional regulator	138785	561	yes
ACS15_RS19325		Derived by automated computational analysis using gene prediction method: Protein Homology.	nitrite reductase large subunit	157756	2550	yes
ACS15_RS19540		member of the Gnt family of gluconate transporters; not involved in gluconate transport; unknown function; Derived by automated computational analysis using gene prediction method: Protein Homology.	permease	215227	1353	yes
ACS15_RS19545		Derived by automated computational analysis using gene prediction method: Protein Homology.	RidA family protein	216687	387	yes
ACS15_RS19555		Derived by automated computational analysis using gene prediction method: Protein Homology.	MurR/RpiR family transcriptional regulator	218592	870	yes
ACS15_RS19755		Derived by automated computational analysis using gene prediction method: Protein Homology.	multidrug efflux RND transporter permease subunit	269011	3207	yes
ACS15_RS19990		catalyzes the formation of acetoacetate from 3-hydroxybutyrate; Derived by automated computational analysis using gene prediction method: Protein Homology.	3-hydroxybutyrate dehydrogenase	329098	786	yes
ACS15_RS21295		Derived by automated computational analysis using gene prediction method: Protein Homology.	elongation factor G	626385	2103	yes
ACS15_RS28240		Derived by automated computational analysis using gene prediction method: Protein Homology.	pyrroloquinoline quinone precursor peptide PqqA	684340	75	yes
ACS15_RS21630		Derived by automated computational analysis using gene prediction method: Protein Homology.	aldehyde dehydrogenase	694573	1521	yes
ACS15_RS21925		Derived by automated computational analysis using gene prediction method: Protein Homology.	aromatic ring-hydroxylating dioxygenase subunit alpha	758002	1068	yes
ACS15_RS22085		Derived by automated computational analysis using gene prediction method: Protein Homology.	homogentisate 1,2-dioxygenase	791418	1347	yes
ACS15_RS24045		Derived by automated computational analysis using gene prediction method: Protein Homology.	flagellar motor switch protein FliG	1242389	993	yes
ACS15_RS24180		Derived by automated computational analysis using gene prediction method: Protein Homology.	flagellar biosynthetic protein FliP	1267834	750	yes
ACS15_RS24260		Derived by automated computational analysis using gene prediction method: Protein Homology.	flagellar basal body rod protein FlgC	1282450	408	yes
ACS15_RS24265		Derived by automated computational analysis using gene prediction method: Protein Homology.	flagellar basal body rod protein FlgB	1283056	456	yes
ACS15_RS24335		Derived by automated computational analysis using gene prediction method: Protein Homology.	(2Fe-2S)-binding protein	1297816	459	yes
ACS15_RS24400		Derived by automated computational analysis using gene prediction method: Protein Homology.	nitronate monooxygenase	1311756	1005	yes
ACS15_RS25235		Derived by automated computational analysis using gene prediction method: Protein Homology.	RidA family protein	1492110	363	yes
ACS15_RS25275		Derived by automated computational analysis using gene prediction method: Protein Homology.	ABC transporter ATP-binding protein	1500739	771	yes
ACS15_RS25285		Derived by automated computational analysis using gene prediction method: Protein Homology.	branched-chain amino acid ABC transporter permease	1502474	858	yes
ACS15_RS25290		Derived by automated computational analysis using gene prediction method: Protein Homology.	branched-chain amino acid ABC transporter substrate-binding protein	1503393	1200	yes
ACS15_RS25330		Derived by automated computational analysis using gene prediction method: Protein Homology.	xylose ABC transporter ATP-binding protein	1513695	1548	yes
ACS15_RS25460		Derived by automated computational analysis using gene prediction method: Protein Homology.	4-oxalocrotonate tautomerase	1537932	393	yes
ACS15_RS25665		Derived by automated computational analysis using gene prediction method: Protein Homology.	peptide chain release factor 3	1582919	1596	yes
ACS15_RS25740		Derived by automated computational analysis using gene prediction method: Protein Homology.	cold-shock protein	1602756	204	yes
ACS15_RS25795		Derived by automated computational analysis using gene prediction method: Protein Homology.	amino acid ABC transporter substrate-binding protein	1616924	1161	yes
ACS15_RS25800		Derived by automated computational analysis using gene prediction method: Protein Homology.	branched-chain amino acid ABC transporter permease	1618193	882	yes
ACS15_RS25815		Derived by automated computational analysis using gene prediction method: Protein Homology.	ABC transporter ATP-binding protein	1620768	726	yes
ACS15_RS25845		Derived by automated computational analysis using gene prediction method: Protein Homology.	Fe2+-dependent dioxygenase	1628383	687	yes
ACS15_RS25910		Derived by automated computational analysis using gene prediction method: Protein Homology.	DUF3311 domain-containing protein	1645851	180	yes
ACS15_RS25915		Derived by automated computational analysis using gene prediction method: Protein Homology.	sodium:solute symporter family protein	1646030	1509	yes
ACS15_RS26160		Derived by automated computational analysis using gene prediction method: Protein Homology.	2-methylaconitate cis-trans isomerase PrpF	1693706	1185	yes
ACS15_RS26165		Derived by automated computational analysis using gene prediction method: Protein Homology.	Fe/S-dependent 2-methylisocitrate dehydratase AcnD	1694997	2598	yes
ACS15_RS26170		Derived by automated computational analysis using gene prediction method: Protein Homology.	2-methylcitrate synthase	1697880	1170	yes
ACS15_RS26520		Derived by automated computational analysis using gene prediction method: Protein Homology.	copper oxidase	1768777	1308	yes
ACS15_RS26565		Derived by automated computational analysis using gene prediction method: Protein Homology.	AMP nucleosidase	1778256	1482	yes
ACS15_RS26630		Derived by automated computational analysis using gene prediction method: Protein Homology.	peroxiredoxin	1797800	564	yes
ACS15_RS26895		Derived by automated computational analysis using gene prediction method: Protein Homology.	acyl-CoA dehydrogenase	1856227	1134	yes
ACS15_RS27140		Derived by automated computational analysis using gene prediction method: Protein Homology.	ABC transporter substrate-binding protein	1913833	1029	yes
ACS15_RS27325		Derived by automated computational analysis using gene prediction method: Protein Homology.	myristoyl transferase	1948317	1005	yes
ACS15_RS27350		Derived by automated computational analysis using gene prediction method: Protein Homology.	flagellar transcriptional activator FlhD	1954002	318	yes
ACS15_RS27355		Derived by automated computational analysis using gene prediction method: Protein Homology.	flagellar transcriptional regulator FlhC	1954394	561	yes
ACS15_RS27365		Derived by automated computational analysis using gene prediction method: Protein Homology.	flagellar motor stator protein MotA	1955456	861	yes
ACS15_RS27385		Derived by automated computational analysis using gene prediction method: Protein Homology.	chemotaxis protein CheW	1960076	492	yes
ACS15_RS27415		Derived by automated computational analysis using gene prediction method: Protein Homology.	chemotaxis protein CheY	1967778	402	yes
