# Supplementary material for: Characterization of clinical Ralstonia strains and their taxonomic position
Source: Antonie Van Leeuwenhoek. 2021 Aug 31;114(10):1721–33. doi: 10.1007/s10482-021-01637-0 (PMC8448721; doi:10.1007/s10482-021-01637-0)
Supplement: Supplementary file 5 — Supplementary file5 (XLSX 10 kb) [file 10482_2021_1637_MOESM5_ESM.xlsx]

## Sheet: Blad1
Supplementary tabel 5. SNPs between 1395 nucleotides of 16S rDNA sequences of type strains (with species name) and the ANIb groups (Figure 2).
	R. insidiosa	R. mannitolilytica	R. pickettii	R. pseudosolanacearum	R. solanacearum	R. syzygii	R. syzygii celebesensis
R. insidiosa	0
R. mannitolilytica	32	0
R. pickettii	18	23	0
R. pseudosolanacearum	48	30	53	0
R. solanacearum (C1)	40	39	42	19	0
R. syzygii	41	31	37	24	8	0
R. syzygii celebesensis	42	35	41	26	13	6	0
A1	38	27	37	20	9	8	11
A2	42	30	44	18	2	10	?
A3	42	24	37	19	8	8	13
B	41-42	30-31	38-39	23-24	6-7	1-2	5-6
C2	32	32	42	21	5	8	12
C3	42	30	44	19	2	9	13
C4-RS488	44	33	46	27	12	12	16
C4-UY031	40	30	43	17	4	7	13
D1	34	1	22	41	31	26	35
D2	33-34	1-2	21-22	40-41	30-31	34-35	35-36
E1	21	21	2	51	44	37	39
E2	18	23	1	50	46	40	41
F	2	32	19	48	39	40	42
G	3	28	19	47	39	40	42
H	0	33	17	47	42	38	44
